# Supplementary material for: CRISPR‐mediated mutation of cytokinin signaling genes (SlHP2 and SlHP3) in tomato: Morphological, physiological, and molecular characterization
Source: Plant Genome. 2025 Jan 8;18(1):e20542. doi: 10.1002/tpg2.20542 (PMC11711121; doi:10.1002/tpg2.20542)
Supplement: Supplementary file 4 — Table S1. Primer used for clonning. [file TPG2-18-e20542-s006.xlsx]

## Sheet: Sayfa1
TableS1: Primer used for clonning
Primer Name	Sequence (5'-3')
DT1-BsF: guide3AHP(..80540)	AATAATGGTCTCTATTGGCCCAATGTGGACTTTAAGCGTT
DT1-F0: guide3AHP(..80540)	TG GCCCAATGTGGACTTTAAGCGTTTTAGAGCTAGAAATAGC
DT0-BsR2	ATATTATTGGTCTCAATCTCTTAGTCGACTCTACCAAT
DT2-BsF2: guide25AHP(..80540)	AATAATGGTCTCTAGATTGGAGCTTTGTTGAATACAGTT
DT2-F0: guide25AHP(..80540)	TGGAGCTTTGTTGAATACAGTTTTAGAGCTAGAAATAGC
DT0-BsR3	ATATTATTGGTCTCATCACTACTTCGTCTCTAACCAT
DT3-BsF3: guide29AHP(..84410)	AATAATGGTCTCTGTGATTGCTACTTCACGAACAAAGTCTGTT
DT3-F0: guide29AHP(..84410)	TGCTACTTCACGAACAAAGTCTGTTTTAGAGCTAGAAATAGC
DT4-R0: 5': guide78AHP(..84410)	AACAAGGGAAGAACATTGAAGGGCAATCACTACTTCGACTCTAGCTGTAT
DT4-BsR: guide78AHP(..84410)	ATTATTGGTCTCTAAACAAGGGAAGAACATTGAAGGG
