# Supplementary material for: CRISPR‐mediated mutation of cytokinin signaling genes (SlHP2 and SlHP3) in tomato: Morphological, physiological, and molecular characterization
Source: Plant Genome. 2025 Jan 8;18(1):e20542. doi: 10.1002/tpg2.20542 (PMC11711121; doi:10.1002/tpg2.20542)
Supplement: Supplementary file 5 — Table S2. Primers used for mutation and T‐DNA insertion check. [file TPG2-18-e20542-s002.xlsx]

## Sheet: Sayfa1
TableS2: Primers used for mutation and T-DNA insertion check
Primer Name	Sequence (5'-3')	Tm	GC%
HPTII-F	CGAAAAGTTCGACAGCGTC	64	52.6
HPTII-R	GGTGTCGTCCATCACAGTTTG	65.9	52.4
Solyc01g080540-F	GTTCTTCGCAGCAGTTACGG	65.1	55
Solyc01g080540-R	CAGCACTCTGTTTGTGGGG	64.9	57.9
Solyc06g084410-F	TGAGTCTTCTCCCCCACATC	64.6	55
Solyc06g084410-R	AGGGTGGGAAGAGAACACCT	64.2	55
