# Supplementary material for: CRISPR‐mediated mutation of cytokinin signaling genes (SlHP2 and SlHP3) in tomato: Morphological, physiological, and molecular characterization
Source: Plant Genome. 2025 Jan 8;18(1):e20542. doi: 10.1002/tpg2.20542 (PMC11711121; doi:10.1002/tpg2.20542)
Supplement: Supplementary file 6 — Table S3. Ortologous Genes. [file TPG2-18-e20542-s007.xlsx]

## Sheet: Sayfa1
Table S3: Ortologous Genes
GENE ID	Protein Name	Orthologous in Tomato	E-Value	Bitscore
AT5G65410	HB25	Solyc04g014260	1.21e-51
AT1G14440	HB31	Solyc01g102980	2.79e-68	214542
AT3G21510	AHP1	Solyc01g080540	3.13e-68	203371
AT3G21510	AHP1	Solyc06g084410	1.48e-40	132109
AT5G53210	SPCH	Solyc03g007410	1.89e-74	234958
AT2G40670	SlRR7	Solyc06g048930	2.46e-62	188734
AT2G40670	SlRR6	Solyc06g048600	5.78e-60	182956
AT2G02060		Solyc02g080860	1.12e-31	117087
AT1G80080	TMM	Solyc12g042760	0	555444
AT3G24140	FAMA	Solyc09g091760	5.21e-70	221.09
AT3G24140	FAMA	Solyc05g053660	1.28e-79	245358
AT3G06120	MUTE	Solyc01g080050	2.98e-88	257684
