# Supplementary material for: CRISPR‐mediated mutation of cytokinin signaling genes (SlHP2 and SlHP3) in tomato: Morphological, physiological, and molecular characterization
Source: Plant Genome. 2025 Jan 8;18(1):e20542. doi: 10.1002/tpg2.20542 (PMC11711121; doi:10.1002/tpg2.20542)
Supplement: Supplementary file 7 — Table S4. Primers used for qPCR. [file TPG2-18-e20542-s005.xlsx]

## Sheet: Sayfa1
Table S4: Primers used for qPCR
Gene Name	Phytozome ID	Primer Name	Sequence (5'-3')	PCR Product Size	Tm	%GC
SlRR1	Solyc05g006420.3.1	1F	TGTTGCGTTAACAGAGGCT	90	61.6	47
		1R	TGAGGAGACGCTCAATCACT		63.1	50
SlRR5	Solyc10g079600.2.1	2F	GGCTGCTGTTGAGTCTCAGTT	103	64	52.4
		2R	TGTAACTTGACAAGCAGAGGTTTTT		64.1	36
SlRR7	Solyc06g048930.4.1	3F	TGTTCTAGCTGTTGATGACA	116	57.5	40
		3R	CCAAGTACTCCAACGCCCTT		65.5	55
SPCH	Solyc03g007410.4.1	4F	GGGTTCATGCGCGACTTTAC	112	66.9	55
		4R	GCGTAGCACGGAGAGATGTT		64.7	55
MUTE	Solyc01g080050.4.1	5F	TTGCGTTCCTTAACTCCTTGTTT	124	64.9	39.1
		5R	GTCGCTTTTTCGCCTCAAGA		66.9	50
FAMA	Solyc09g091760.3.1	6F	TGTTTGGCTGATGTTGAAGT	83	61.3	40
		6R	AGTTGCCCTGGCCTTCTTTT		66.3	50
TMM	Solyc12g042760.1.1	7F	GGGAATGGGCTTGTTAGGCT	102	66.5	55
		7R	AAGCCGTAATCGCCTCTCTG		65.8	55
SlHP1	Solyc01g098400	8F	AGCTGAGTACACTGCTTCCTT	83	60.2	47.6
		8R	TGCTCTCATCTTGCAGTTGCT		65.6	47.6
SlHP4	Solyc08g066350	9F	GGTAGTGTTGATATTGCTCTGGC	83	63.9	47.8
		9R	CTGCTACCCTTGAATTGGTGC		65.9	52.4
RD22	Solyc08g068150.4.1	10F	TCCGGTGGAACAAACGTGAA	98	69	50
		10R	ACTCCTCCTTTACCAACGCC		64.6	55
NCED	Solyc07g056570	11F	TCTTTTTGAACCAACCGCCG	90	69.3	50
		11R	GCGTAACTAGCCGACCCATT		65.3	55
SlActin	Solyc03g078400.3.1	12F	ACCCTGTTCTCCTGACTGAGG	113	65	57.1
		12R	AGCCTGGATAGCAACATACATAGC		64.5	45.8
SlRR6	Solyc06g048600	13F	CGATTTCAAAGGGAATGGGGG	70	70.3	52.4
		13R	AGATTGTCATCAACAGCTAGGAC		61.6	43.5
	Solyc02g080860	14F	ATCGAAAATGCCGAGGCTCA	78	69.2	50
		14R	TCTCCACCAAGACGCTCAAC		65.9	55
HB25-Related	Solyc04g014260	15F	AACAAAAATGCCGCCGAGTC	75	68.4	50
		15R	GGCTTGTTGTTTGTCCAGAGC		66.3	52.4
HB31-Related	Solyc01g102980	16F	TGATCCTACACCACCCAACAA	99	65.5	47.6
		16R	TGATGATCTGCTGCAGTTGCTA		66.2	45.5
SlUbiquitin	Solyc01g056940	17F	CCAAGATCCAGGACAAGGAA	269
		17R	AAGCCTCTGAACCTTTCCAG
